# Supplementary material for: Frequency-Dependent Modulation of Short-Term Neuronal Dynamics in the Female and Male Dorsal and Ventral Rat Hippocampus
Source: Int J Mol Sci. 2025 Aug 29;26(17):8424. doi: 10.3390/ijms26178424 (PMC12429153; doi:10.3390/ijms26178424)
Supplement: Supplementary file 1 [file ijms-26-08424-s001.zip]

Archive with 4 entries (4 files):
- Supplement Figure S1.tif
- Supplement Figure S2.tif
- Supplement Figure S3.tif
- Supplement Figure S4.tif
